# Supplementary material for: International Survey on Phenylketonuria Newborn Screening
Source: Int J Neonatal Screen. 2025 Feb 26;11(1):18. doi: 10.3390/ijns11010018 (PMC11943362; doi:10.3390/ijns11010018)
Supplement: Supplementary file 1 [file IJNS-11-00018-s001.zip]

Archive with 1 entries (1 files):
- IJNS-3479530-supplementary.pdf
